# Supplementary material for: On Citing Dobzhansky about the Significance of Evolution to Biology
Source: Integr Org Biol. 2023 Jan 4;5(1):obac047. doi: 10.1093/iob/obac047 (PMC9830543; doi:10.1093/iob/obac047)
Supplement: obac047_Supplemental_Files [file obac047_supplemental_files.zip]

Archive with 3 entries (3 files):
- fig1.pdf
- fig2.pdf
- fig3.pdf
